# Supplementary material for: Preventive Effects of Anthocyanins from Lycium ruthenicum Murray in High-Fat Diet-Induced Obese Mice Are Related to the Regulation of Intestinal Microbiota and Inhibition of Pancreatic Lipase Activity
Source: Molecules. 2022 Mar 26;27(7):2141. doi: 10.3390/molecules27072141 (PMC9000451; doi:10.3390/molecules27072141)
Supplement: Supplementary file 1 [file molecules-27-02141-s001.zip]

Archive with 1 entries (1 files):
- molecules-1627055-supplementary.pdf
